# Supplementary material for: Propofol attenuates lung ischemia/reperfusion injury though the involvement of the MALAT1/microRNA-144/GSK3β axis
Source: Mol Med. 2021 Jul 15;27:77. doi: 10.1186/s10020-021-00332-0 (PMC8281462; doi:10.1186/s10020-021-00332-0)
Supplement: Supplementary file 8 — Additional file 8: Table S4. The key target genes of miR-144 in lung I/R injury selected according to the co-expression score. [file 10020_2021_332_MOESM8_ESM.xlsx]

## Sheet: Related genes
Symbol	Description	Score	Functions	Links
Gsk3b		0.622327	cellular response to biotic stimulus, nuclear export, positive regulation of binding, protein export from nucleus, regulation of gene expression, epigenetic, regulation of protein complex assembly	http://www.ncbi.nlm.nih.gov/sites/entrez?db=gene&cmd=search&term=56637
Creb1		0.570946	euchromatin, nuclear euchromatin, regulation of protein complex assembly, RNA polymerase II regulatory region DNA binding, secretory granule organization	http://www.ncbi.nlm.nih.gov/sites/entrez?db=gene&cmd=search&term=12912
Prkce		0.562257	cellular response to biotic stimulus, regulation of protein complex assembly	http://www.ncbi.nlm.nih.gov/sites/entrez?db=gene&cmd=search&term=18754
Smarca4		0.5417	euchromatin, nuclear euchromatin, positive regulation of binding, regulation of gene expression, epigenetic, RNA polymerase II regulatory region DNA binding	http://www.ncbi.nlm.nih.gov/sites/entrez?db=gene&cmd=search&term=20586
Itpr1		0.529754		http://www.ncbi.nlm.nih.gov/sites/entrez?db=gene&cmd=search&term=16438
Ezh2		0.518232	regulation of gene expression, epigenetic	http://www.ncbi.nlm.nih.gov/sites/entrez?db=gene&cmd=search&term=14056
Abca1		0.510912	cellular response to biotic stimulus, secretory granule organization	http://www.ncbi.nlm.nih.gov/sites/entrez?db=gene&cmd=search&term=11303
Nr3c1		0.492242	regulation of gene expression, epigenetic, RNA polymerase II regulatory region DNA binding	http://www.ncbi.nlm.nih.gov/sites/entrez?db=gene&cmd=search&term=14815
Fn1		0.474745		http://www.ncbi.nlm.nih.gov/sites/entrez?db=gene&cmd=search&term=14268
Cfap43		0.0117824		http://www.ncbi.nlm.nih.gov/sites/entrez?db=gene&cmd=search&term=100048534
Brwd1		0.0104004		http://www.ncbi.nlm.nih.gov/sites/entrez?db=gene&cmd=search&term=93871
Frat1		0.00988865	nuclear export, protein export from nucleus	http://www.ncbi.nlm.nih.gov/sites/entrez?db=gene&cmd=search&term=14296
Ampd1		0.00924417		http://www.ncbi.nlm.nih.gov/sites/entrez?db=gene&cmd=search&term=229665
Slc25a34		0.00919505		http://www.ncbi.nlm.nih.gov/sites/entrez?db=gene&cmd=search&term=384071
Edf1		0.00888187	positive regulation of binding	http://www.ncbi.nlm.nih.gov/sites/entrez?db=gene&cmd=search&term=59022
Car8		0.00856043		http://www.ncbi.nlm.nih.gov/sites/entrez?db=gene&cmd=search&term=12319
Frat2		0.00845257		http://www.ncbi.nlm.nih.gov/sites/entrez?db=gene&cmd=search&term=212398
Sms		0.00844381		http://www.ncbi.nlm.nih.gov/sites/entrez?db=gene&cmd=search&term=20603
Cabyr		0.00800457		http://www.ncbi.nlm.nih.gov/sites/entrez?db=gene&cmd=search&term=71132
Ahcyl1		0.00765174	nuclear export, protein export from nucleus	http://www.ncbi.nlm.nih.gov/sites/entrez?db=gene&cmd=search&term=229709
Pdlim3		0.00661538		http://www.ncbi.nlm.nih.gov/sites/entrez?db=gene&cmd=search&term=53318
AA986860		0.00616961		http://www.ncbi.nlm.nih.gov/sites/entrez?db=gene&cmd=search&term=212439
Gtf3c1		0.00584647		http://www.ncbi.nlm.nih.gov/sites/entrez?db=gene&cmd=search&term=233863
Sdhb		0.00565744		http://www.ncbi.nlm.nih.gov/sites/entrez?db=gene&cmd=search&term=67680
Atf1		0.00470608		http://www.ncbi.nlm.nih.gov/sites/entrez?db=gene&cmd=search&term=11908
Galnt6		0.00452595		http://www.ncbi.nlm.nih.gov/sites/entrez?db=gene&cmd=search&term=207839
Mrvi1		0.00448421		http://www.ncbi.nlm.nih.gov/sites/entrez?db=gene&cmd=search&term=17540
Acly		0.00443473		http://www.ncbi.nlm.nih.gov/sites/entrez?db=gene&cmd=search&term=104112
Tppp		0.00440617	regulation of protein complex assembly	http://www.ncbi.nlm.nih.gov/sites/entrez?db=gene&cmd=search&term=72948
